# Supplementary material for: ﻿Castanopsiscorallocarpus (Fagaceae), a new species from Royal Belum (Perak) in Peninsular Malaysia
Source: PhytoKeys. 2023 Jan 18;219:1–10. doi: 10.3897/phytokeys.219.95991 (PMC10209715; doi:10.3897/phytokeys.219.95991)
Supplement: XML Treatment for Castanopsis corallocarpus [file phytokeys.219.95991-treatment1.xml]

<!DOCTYPE tp:taxon-treatment
  PUBLIC "-//TaxonX//DTD Taxonomic Treatment Publishing DTD v0 20100105//EN" "tax-treatment-NSO.dtd">
<tp:taxon-treatment xmlns:tp="http://www.plazi.org/taxpub"><tp:treatment-meta><kwd-group><label>Taxon classification</label><kwd>
              <named-content content-type="kingdom">Plantae</named-content>
            </kwd><kwd>
              <named-content content-type="order">Fagales</named-content>
            </kwd><kwd>
              <named-content content-type="family">Fagaceae</named-content>
            </kwd></kwd-group><mixed-citation publication-type="journal"><person-group><name><surname>Tan</surname><given-names>Wei Harn</given-names></name><name><surname>Ong</surname><given-names>Lisa</given-names></name><name><surname>Strijk</surname><given-names>Joeri Sergej</given-names></name></person-group><article-title>﻿<italic><tp:taxon-name><tp:taxon-name-part taxon-name-part-type="genus" reg="Castanopsis">Castanopsis</tp:taxon-name-part><tp:taxon-name-part taxon-name-part-type="species" reg="corallocarpus">corallocarpus</tp:taxon-name-part></tp:taxon-name></italic> (<tp:taxon-name><tp:taxon-name-part taxon-name-part-type="family">Fagaceae</tp:taxon-name-part></tp:taxon-name>), a new species from Royal Belum (Perak) in Peninsular Malaysia</article-title><source>PhytoKeys</source><day>18</day><month>01</month><year>2023</year><volume>219</volume><fpage>1</fpage><lpage>10</lpage><pub-id pub-id-type="doi">10.3897/phytokeys.219.95991</pub-id></mixed-citation></tp:treatment-meta><tp:nomenclature><label>﻿</label><tp:taxon-name>
            <object-id xmlns:xlink="http://www.w3.org/1999/xlink" content-type="arpha" xlink:type="simple">F867F3B7-2547-5411-A4BF-96E2307C8855</object-id>
            <tp:taxon-name-part taxon-name-part-type="genus" reg="Castanopsis">Castanopsis</tp:taxon-name-part>
            <tp:taxon-name-part taxon-name-part-type="species" reg="corallocarpus">corallocarpus</tp:taxon-name-part>
            <object-id xmlns:xlink="http://www.w3.org/1999/xlink" content-type="ipni" xlink:type="simple">urn:lsid:ipni.org:names:77312007-1</object-id>
          </tp:taxon-name><tp:taxon-authority>W.H.Tan &amp; Strijk</tp:taxon-authority><tp:taxon-status xmlns:xlink="http://www.w3.org/1999/xlink" xlink:type="simple">sp. nov.</tp:taxon-status><xref ref-type="fig" rid="F1">Figs 1</xref><xref ref-type="fig" rid="F2">, 2</xref></tp:nomenclature><tp:treatment-sec sec-type="type material" id="SECID0EFJAC"><title>Type material.</title><p><bold><italic>Holotype</italic>.</bold> Malaysia, Sungai Tiang, Royal Belum State Park, Hulu Perak District, Perak State, elevation 417 m, 11 January 2022, <italic>W.H. Tan TWH002</italic>, Holotype: KEP; Isotypes: IBER [IBER00000000030; IBER00000000031]. <bold><italic>Paratype</italic>.</bold> Malaysia, Sungai Papan, Royal Belum State Park, Hulu Perak District, Perak State, elevation 290 m, <italic>W.H. Tan TWH003</italic>, Paratype: KEP; IBER [IBER00000000032, IBER00000000033]. Due to the small number of individuals and precarious conservation status, detailed locality information is not released here, but can be requested from the authors.</p><fig id="F1" position="float" orientation="portrait"><object-id xmlns:xlink="http://www.w3.org/1999/xlink" content-type="doi" xlink:type="simple">10.3897/phytokeys.219.95991.figure1</object-id><object-id xmlns:xlink="http://www.w3.org/1999/xlink" content-type="arpha" xlink:type="simple">5FE4AB0C-6270-5BD1-BADE-BA3C9E93913C</object-id><label>Figure 1.</label><caption><p><italic><tp:taxon-name><tp:taxon-name-part taxon-name-part-type="genus" reg="Castanopsis">Castanopsis</tp:taxon-name-part><tp:taxon-name-part taxon-name-part-type="species" reg="corallocarpus">corallocarpus</tp:taxon-name-part></tp:taxon-name></italic> W.H.Tan &amp; Strijk, sp. nov. <italic>W.H.Tan TWH002</italic> (KEP) <bold>A</bold> fresh fruit from field collection <bold>B</bold> leaves and twigs from field collection <bold>C</bold> bark and sapwood <bold>D</bold> fresh nut – top view, side view, front view <bold>E</bold> young emerging leaf <bold>F</bold> mature fruit with splitting valves on the cupule – front view, top view <bold>G</bold> petiole <bold>H</bold> fresh mature – side view, front view, top view <bold>I</bold> young infructescence spike. All pictures by W.H.Tan and J.S.Strijk.</p></caption><graphic xmlns:xlink="http://www.w3.org/1999/xlink" xlink:href="phytokeys-219-001_article-95991__-g001.jpg" position="float" orientation="portrait" xlink:type="simple" id="oo_796277.jpg"><uri content-type="original_file" xlink:type="simple">https://binary.pensoft.net/fig/796277</uri></graphic></fig></tp:treatment-sec><tp:treatment-sec sec-type="diagnosis" id="SECID0EELAC"><title>Diagnosis.</title><p><italic><tp:taxon-name><tp:taxon-name-part taxon-name-part-type="genus" reg="Castanopsis">Castanopsis</tp:taxon-name-part><tp:taxon-name-part taxon-name-part-type="species" reg="corallocarpus">corallocarpus</tp:taxon-name-part></tp:taxon-name></italic> is a medium-sized tree. It differs from similar species by its fruits which carry unique rows of basally reinforced, blunt coral-like spines on the cupule exterior, combined with singular rounded rectangular nuts which are slightly asymmetric. Currently, the species has been found in two localities, both in Royal Belum State Park and each consisting of one individual. Several additional individuals resembling <italic><tp:taxon-name><tp:taxon-name-part taxon-name-part-type="genus" reg="Castanopsis">C.</tp:taxon-name-part><tp:taxon-name-part taxon-name-part-type="species" reg="corallocarpus">corallocarpus</tp:taxon-name-part></tp:taxon-name></italic> were reported by our field staff in Temenggor Forest Reserve, Perak, but this is awaiting confirmation. Pending further discoveries, the species appears to be locally restricted to low-mid elevation forests of the <abbrev xmlns:xlink="http://www.w3.org/1999/xlink" xlink:title="Belum-Temenggor Forest Complex" id="ABBRID0EAMAC" xlink:type="simple">BTFC</abbrev>.</p><fig id="F2" position="float" orientation="portrait"><object-id xmlns:xlink="http://www.w3.org/1999/xlink" content-type="doi" xlink:type="simple">10.3897/phytokeys.219.95991.figure2</object-id><object-id xmlns:xlink="http://www.w3.org/1999/xlink" content-type="arpha" xlink:type="simple">04B5A197-C7E9-5106-B7D8-7E3620B107D3</object-id><label>Figure 2.</label><caption><p><italic><tp:taxon-name><tp:taxon-name-part taxon-name-part-type="genus" reg="Castanopsis">Castanopsis</tp:taxon-name-part><tp:taxon-name-part taxon-name-part-type="species" reg="corallocarpus">corallocarpus</tp:taxon-name-part></tp:taxon-name></italic> W.H.Tan &amp; Strijk, sp. nov. <italic>W.H.Tan TWH002</italic> (KEP) <bold>A</bold> habit <bold>B</bold> young infructescence spike <bold>C</bold> close-up of coral-like spine <bold>D</bold> mature nuts-bottom, top view and fruits-bottom, top and side view. Illustration by L. Ong.</p></caption><graphic xmlns:xlink="http://www.w3.org/1999/xlink" xlink:href="phytokeys-219-001_article-95991__-g002.jpg" position="float" orientation="portrait" xlink:type="simple" id="oo_796278.jpg"><uri content-type="original_file" xlink:type="simple">https://binary.pensoft.net/fig/796278</uri></graphic></fig></tp:treatment-sec><tp:treatment-sec sec-type="description" id="SECID0EGNAC"><title>Description.</title><p>Medium size tree, approximately 16–20 m tall, no buttresses. <bold><italic>Bark</italic></bold> lenticellate grey. Sapwood reddish-brown to pink. <bold><italic>Branches</italic></bold> glabrous, densely lenticellate, dark-brown to grey-white. <bold><italic>Leaves</italic></bold> simple, thin-coriaceous, papery when dried, lamina elliptic, up to (11)13–17(19) × (2)3.5–5(6) cm. Leaf apex acuminate; base cuneate, occasionally somewhat asymmetric. Margin entire. Both surfaces glabrous. Leaves dark green above and glaucous below. New shoots exhibit flushing. <bold><italic>Venation</italic></bold> pinnately veined, secondary venation eucamptodromous. Pairs of secondary veins 9–10(11), raised on underside of leaf. Tertiary veins scalariform, but scarcely visible on underside. <bold><italic>Male and female inflorescences</italic></bold> not seen. <bold><italic>Peduncles</italic></bold> 7–11 cm long, up to 0.4 cm in diam. at the base, glabrescent, grey-brown and densely lenticellate. <bold><italic>Infructescence</italic></bold> a woody spike, terminal, ranging from 9–10 cm. Fruits sessile on woody peduncle, spread out on spike and not clumped. Very few fruits make it to maturity, with typically 1–3 units fully ripening. <bold><italic>Acorn</italic></bold> globose or ovoid when developing, globose when mature, 3.3–3.8 × 2.7–3.3 cm, covered with 4–5 eccentric ridges with blunt thick coral-like spines, originating from the style scar looping towards the suture that runs along the spine of the fruit, surface puberulous. Cupule fully enclosing the nut, mostly indehiscent, but occasionally dehiscent, exposing exocarp area. Fresh cupule wall bright green, suture dark grey-black. Old cupule grey-green, darker on the surface lighter on the spines. <bold><italic>Nut</italic></bold> 1 in each cupule, oblong in shape, flat at the bottom, 2.5–2.9 × 2.3–2.4 cm, tip pointing down. Up to 90% of the surface area of the nut comprising scar area (receptacle tissue) and up to 10% of the surface area of the nut is slightly raised and made up of vestigial exocarp layer. Nut scar pale brown-whitish with glabrous, rugose surface, adnate to the cupule, exocarp layer light brown, covered in thin layer of silvery tomentum.</p></tp:treatment-sec><tp:treatment-sec sec-type="phenology" id="SECID0EMOAC"><title>Phenology.</title><p>Flowering and fruiting occur annually, with flowers appearing in March and fruits maturing in July to August. Sporadic fruiting was observed in November and December 2021.</p></tp:treatment-sec><tp:treatment-sec sec-type="distribution" id="SECID0EROAC"><title>Distribution, habitat and ecology.</title><p><italic><tp:taxon-name><tp:taxon-name-part taxon-name-part-type="genus" reg="Castanopsis">Castanopsis</tp:taxon-name-part><tp:taxon-name-part taxon-name-part-type="species" reg="corallocarpus">corallocarpus</tp:taxon-name-part></tp:taxon-name></italic> is only known from the Belum-Temenggor Forest Complex, Hulu Perak District, Perak, Malaysia. Within <abbrev xmlns:xlink="http://www.w3.org/1999/xlink" xlink:title="Belum-Temenggor Forest Complex" id="ABBRID0ECPAC" xlink:type="simple">BTFC</abbrev>, this species has been officially recorded in Sungai Tiang and Sungai Papan as shown in Fig. <xref ref-type="fig" rid="F3">3</xref>. This species grows in both lowland and hillside dipterocarp forests (300–450 m above sea level) with a soil type of low nutrient and high clay abundance typical of most dipterocarp forest. As Peninsular Malaysia is situated near the Equator, the climate is classified as wet equatorial, characterised by high daytime temperature and high rainfall throughout the year. According to The <xref ref-type="bibr" rid="B9">Malaysian Meteorological Department (2022)</xref>, the District of Hulu Perak experiences an average rainfall of 1500–2000 mm annually and the daytime temperature is around 27–30 °C and 21–24 °C at night with very minimal fluctuations seasonally.</p><fig id="F3" position="float" orientation="portrait"><object-id xmlns:xlink="http://www.w3.org/1999/xlink" content-type="doi" xlink:type="simple">10.3897/phytokeys.219.95991.figure3</object-id><object-id xmlns:xlink="http://www.w3.org/1999/xlink" content-type="arpha" xlink:type="simple">279C3B79-3674-5A0E-999E-2FBBEE467631</object-id><label>Figure 3.</label><caption><p>Collections sites of <italic><tp:taxon-name><tp:taxon-name-part taxon-name-part-type="genus" reg="Castanopsis">Castanopsis</tp:taxon-name-part><tp:taxon-name-part taxon-name-part-type="species" reg="corallocarpus">corallocarpus</tp:taxon-name-part></tp:taxon-name></italic> W.H.Tan &amp; Strijk in Belum-Temenggor Forest Complex.</p></caption><graphic xmlns:xlink="http://www.w3.org/1999/xlink" xlink:href="phytokeys-219-001_article-95991__-g003.jpg" position="float" orientation="portrait" xlink:type="simple" id="oo_796279.jpg"><uri content-type="original_file" xlink:type="simple">https://binary.pensoft.net/fig/796279</uri></graphic></fig></tp:treatment-sec><tp:treatment-sec sec-type="Vernacular name" id="SECID0EHAAE"><title>Vernacular name.</title><p>Both indigenous communities of <abbrev xmlns:xlink="http://www.w3.org/1999/xlink" xlink:title="Belum-Temenggor Forest Complex" id="ABBRID0ENAAE" xlink:type="simple">BTFC</abbrev> (i.e. the Jahai and Temiar) do not have a specific name in their language, instead referring to it in Malay as <italic>Berangan</italic>.</p></tp:treatment-sec><tp:treatment-sec sec-type="etymology" id="SECID0ETAAE"><title>Etymology.</title><p>The epithet <italic>corallocarpus</italic>, a noun in apposition, alludes to thick coral-like spikes arranged in undulating thickened ridges on cupule of fruit.</p></tp:treatment-sec><tp:treatment-sec sec-type="conservation status" id="SECID0E2AAE"><title>Conservation status.</title><p>Based on the guidelines established by the IUCN Red List (<xref ref-type="bibr" rid="B6">IUCN 2022</xref>), we provide an initial assessment of the species here as Critically Endangered (<abbrev xmlns:xlink="http://www.w3.org/1999/xlink" xlink:title="Critically Endangered" id="ABBRID0EFBAE" xlink:type="simple">CR</abbrev> B1B2ab(i,ii,iii,iv)), based on only two recorded individuals within Royal Belum State Park, small known range (<abbrev xmlns:xlink="http://www.w3.org/1999/xlink" xlink:title="Belum-Temenggor Forest Complex" id="ABBRID0EJBAE" xlink:type="simple">BTFC</abbrev>) and the extensive habitat alteration and forest clearance throughout the immediately adjacent wider region. Although Royal Belum State Park is fully protected from logging, the southern part of <abbrev xmlns:xlink="http://www.w3.org/1999/xlink" xlink:title="Belum-Temenggor Forest Complex" id="ABBRID0ENBAE" xlink:type="simple">BTFC</abbrev> namely Temenggor Forest Reserve is open to exploitation, further threatening to shrink its already small range.</p></tp:treatment-sec><ref-list><ref id="B9"><mixed-citation xmlns:xlink="http://www.w3.org/1999/xlink" xlink:type="simple">Malaysian Meteorological Department (<year>2022</year>) Education, Malaysia’s Climate. <ext-link xlink:type="simple" ext-link-type="uri" xlink:href="https://www.met.gov.my/en/pendidikan/iklim-malaysia/">https://www.met.gov.my/en/pendidikan/iklim-malaysia/</ext-link> [Accessed November 2022]</mixed-citation></ref><ref id="B6"><mixed-citation xmlns:xlink="http://www.w3.org/1999/xlink" xlink:type="simple">IUCN (<year>2022</year>) Guidelines for Using the IUCN Red List Categories and Criteria. Version 15.1. <ext-link xlink:type="simple" ext-link-type="uri" xlink:href="https://www.iucnredlist.org/resources/redlistguidelines">https://www.iucnredlist.org/resources/redlistguidelines</ext-link> [Accessed October 2022]</mixed-citation></ref></ref-list></tp:taxon-treatment>
